# Supplementary material for: LAG3 regulates antibody responses in a murine model of kidney transplantation
Source: J Clin Invest. 2025 May 13;135(13):e172988. doi: 10.1172/JCI172988 (PMC12208549; doi:10.1172/JCI172988)
Supplement: Supporting data values [file jci-135-172988-s164.xlsx]

## Sheet: Fig 1A
	CD4			CD4-TEffM			Tregs			CD8			CD8TEffM			Tfh			Tfreg
	WT	LAG3-/-		WT	LAG3-/-		WT	LAG3-/-		WT	LAG3-/-		WT	LAG3-/-		WT	LAG3-/-		WT	LAG3-/-
	15825000	23680000		3070050	8216960		2073075	4925440		10200000	14296800		132600	1.33961e+06		127500	340400		29250	105080
	11712000	16740000		2553216	6310980		1464000	3582360		8384000	11448000		211277	1093284		121600	410400		28160	93960
	12159000	17854000		2237256	8409234		1422603	3981442		8820000	10452500		207270	1128870		61740	372900		12600	111870
	14070000	28248000		2926560	10593000		1815030	5367120		9380000	15444000		193228	1.23706e+06		28160	72160		12320	41000
	15450000	21177000		3661650	6543693		2116650	4320108		8625000	11817000		283762	684204		33630	39220		7670	16280
	15879000	17290000		3858597	5515510		2286576	3302390		9796000	10101000		275268	532323		18920	59400		5486.8	33480
		17751000			5946585			3656706			10088000			721292		16216.2	72960			15960

## Sheet: Fig 1B
	TrB			MZB			FoB			GCB			PCB			Breg
	WT	LAG3-/-		WT	LAG3-/-		WT	LAG3-/-		WT	LAG3-/-		WT	LAG3-/-		WT	LAG3-/-
	3110400	1990000		6614400	6890000		32448000	33000000		1046400	1150000		32640	340000		175000	382800
	4452000	4923200		3351600	7425600		27972000	42568000		856800	2924000		42000	1006400		315000	245700
	1449000	1768600		6678000	2419800		30690000	14726000		1107000	1139600		99000	754800		173800	273000
	1470000	2814000		4110000	4641000		15500000	25515000		970000	1375500		130000	1165500			1028200
	910000	531000		6955000	5121200		26195000	12213000		2080000	619500		123500	389400			205000
	770800	953750		3816400	2642500		18894000	9843750		1551000	490000		216200	266875			370000
	1191800	2394000		6262000	5985000		28381000	33725000		1595800	1244500		121200	142500			594000
	2385000	2017800		17850000	5551800		54150000	43320000		2550000	1482000		705000	228000			729600
	877200	4203200		5208800	13808400		25976000	60976000		1196800	2160800		129200	222000
	2377500	2365200		3810000	9190800		28650000	42012000		1365000	1760400		97500	162000
	2080000	3446500		5651200	6926900		19200000	46443000		1395200	2305200		76800	248600
	1902600	1848000		6867000	2138400		21735000	50688000		567000	2904000		119700	343200
	1232000	1731600		3542000	5206500		26670000	49023000		854000	1181700		476000	432900
	1432500	1601600		2302500	1292200		30975000	28028000		547500	1938300		285000	273000
	1990800	1076700		1485200	1425900		33101000	26675000		853200	1455000		347600	426800
					3181600			21730000			2353400			328000
					4299400			17464000			1724200			362600
					4438800			17280000			2181600			464400
					4126800			20178000			2245800			638400

## Sheet: Fig 1C
	BALB/C			C3H			SJL			DBA
	WT	LAG3-/-		WT	LAG3-/-		WT	LAG3-/-		WT	LAG3-/-
	4	76		76	580		4	184		14	258
	38.8889	64		66.6667	360		155.556	106		285.185	216
	41.0256	105.455		38.4615	111.818		62.8205	117.273		132.051	240.909
	112.931	138.158		156.897	143.421		123.276	130.921		169.828	183.553
	75.3968	164.444		56.3492	166.667		33.3333	83.3333		101.587	136.667
		285.714			170.635			126.19			196.825

## Sheet: Fig 1D
	H2-DK			I-Ak			H2-Dd			I-Ad
	WT	LAG3-/-		WT	LAG3-/-		WT	LAG3-/-		WT	LAG3-/-
	0.0585	0.329		0.1805	0.291		0.185	0.6705		0.165	0.452
	0.196	1.1545		0.173	0.4395		0.2205	1.304		0.2265	0.7315
	0.148	0.065		0.175	0.399		0.2085	1.028		0.1565	0.63
	0.132	0.122		0.193	0.1585		0.213	0.255		0.2135	0.119
	0.126	0.1335		0.179	0.1405		0.159	0.1555		0.1195	0.121
	0.045	0.1285		0.136	0.1975		0.164	0.148		0.1765	0.1565
	0.104	0.076		0.1765	0.141		0.191	0.149		0.3795	0.094
	0.102			0.1635			0.143			0.365
	0.137			0.169			0.271			0.256

## Sheet: Fig. 2B
	Rejection/Censor date
	WT	LAG3-/-
	55	13
	55	14
	56	14
	56	15
		62

## Sheet: Fig. 2C
	Serum Creatinine
	WT	LAG3-/-
	0.2	0.9
	0	1.4
		0.8
		1.9
		1.4
		1.3

## Sheet: Fig. 2E
	CD3				CD4			CD8			Treg			B220
	WT	LAG3-/-			WT	LAG3-/-		WT	LAG3-/-		WT	LAG3-/-		WT	LAG3-/-
	10.2	11.5			0.13	0.15		7.25	8.42		0.044	0.25		6.94	2.94
	5.9	16.7			0.084	0.14		3.81	11.7		0	0.1		5.67	2.85
	5.67	10.2			0.3	0.67		3.53	6.9		0.031	0.043		6.48	7.59
	8.63	8.93			0.29	0.71		6.51	5.59		0.014	0.17		5.6	7.84

## Sheet: Fig. 2F
	CD3				CD4			CD8			Treg			B220
	WT	LAG3-/-			WT	LAG3-/-		WT	LAG3-/-		WT	LAG3-/-		WT	LAG3-/-
	11061	10350			140.974	135		7862.01	7578		47.7143	225		7525.84	2646
	9343.24	22056.2			133.022	184.902		6033.52	15452.6		0	132.073		8979.01	3764.09
	10494.1	14544.8			555.246	955.393		6533.39	9839.12		57.3754	61.3162		11993.3	10823
	14726.3	9844.43			494.858	782.704		11108.7	6162.42		23.8897	187.408		9555.89	8642.82

## Sheet: Fig 3A
	Splenic Cellularity			CD3			CD4			CD8			CD4 Naïve			CD4 CM			CD4 EffM			CD4 - Treg			Tf- Tfh			Tf- Tfreg			CD8 - Naïve			CD8 - CM			CD8 EffM
	WT	LAG3-/-		WT	LAG3-/-		WT	LAG3-/-		WT	LAG3-/-		WT	LAG3-/-		WT	LAG3-/-		WT	LAG3-/-		WT	LAG3-/-		WT	LAG3-/-		WT	LAG3-/-		WT	LAG3-/-		WT	LAG3-/-		WT	LAG3-/-
	194000000	248000000		31040000	48360000		16781000	24676000		9467200	16938400		2269800	1959200		9176200	9300000		3783000	10961600		4694800	6274400		25220	59520		7081	32240		4403800	5009600		4015800	7712800		582000	2529600
	97000000	88000000		21340000	21560000		11543000	11000000		7081000	8527200		1726600	1416800		6091600	4382400		2861500	4303200		2328000	3203200		11640	7048.8		7866.7	9680		3230100	3977600		2939100	3326400		552900	457600
	121000000	213000000		29161000	51759000		15730000	24282000		10055100	15868500		1972300	2513400		8857200	8370900		3400100	11118600		2940300	6645600		29040	55380		8240.1	40470		4356000	5282400		4343900	6794700		726000	2257800
	181000000	167000000		34390000	44422000		19548000	19706000		10896200	15347300		2624500	2304600		9864500	7464900		5194700	8149600		3873400	5093500		39820	25050		15783.2	20040		5285200	4959900		4108700	6796900		633500	2772200
		97000000			25317000			13677000			8536000			3666600			4898500			3530800			2628700			9700			6712.4			4413500			2861500			776000
		150000000			27450000			13230000			10530000			2910000			5100000			3165000			3570000			9630			8790			5430000			3645000			645000
		88000000			21472000			9768000			6397600			1276000			4804800			2763200			2200000			23760			50688			2666400			2772000			589600
		136000000			32776000			17136000			9560800			3481600			8146400			3780800			3916800			34000			13600			5045600			3209600			639200

## Sheet: Fig 3B
	B220			TrB			MZB			FoB			Bregs			GCB			PCB
	WT	LAG3-/-		WT	LAG3-/-		WT	LAG3-/-		WT	LAG3-/-		WT	LAG3-/-		WT	LAG3-/-		WT	LAG3-/-
	107476000	104160000		11000000	9275200		11465400	14508000		57812000	54808000		5645400	7836800		3763600	5580000		1105800	7266400
	47724000	50424000		5131300	4496800		4471700	6151200		26869000	29568000		1833300	2235200		1513200	968000		970000	1962400
	64372000	113529000		4827900	9606300		7744000	17615100		38236000	59853000		1585100	5793600		1851300	7497600		919600	6901200
	99912000	92184000		13000000	8066100		10878100	14362000		51766000	48931000		3782900	4909800		3638100	5594500		1592800	4959900
		52477000			5994600			6887000			28033000			2211600			1668400			1222200
		69150000			5355000			8025000			37500000			2865000			1065000			855000
		47696000			3590400			4690400			28424000			1856800			1469600			1399200
		79832000			4052800			8989600			45832000			3712800			1727200			1523200

[truncated: 61 more sheets: Fig 3C, Fig 3D, Fig. 4B, Fig. 4C, Fig. 4D, Fig. 4E, Fig. 4F, Fig. 4G, Fig. 4H, Fig. 5B, Fig 5C, Fig. 5D, Fig. 5G, Fig 5H, Fig. 5I, Fig. 6B, Fig 6C, Fig. 6D, Fig. 6G, Fig 6H …]
